# Supplementary material for: Intranasal Immunization with Live-Attenuated RSV-Vectored SARS-CoV-2 Vaccines Elicits Antigen-Specific Systemic and Mucosal Immunity and Protects Against Viral Challenge and Natural Infection
Source: Vaccines (Basel). 2026 Apr 29;14(5):399. doi: 10.3390/vaccines14050399 (PMC13211619; doi:10.3390/vaccines14050399)
Supplement: Supplementary file 1 [file vaccines-14-00399-s001.zip]

Archive with 1 entries (1 files):
- vaccines-4248451-supplementary.pdf
